# Supplementary material for: Association between Liver and Kidney Function and Birth Outcomes in Pregnant Surinamese Women Exposed to Mercury and Lead in the Caribbean Consortium for Research in Environmental and Occupational Health (CCREOH) Environmental Epidemiologic Cohort Study
Source: J Xenobiot. 2024 Aug 1;14(3):1051–63. doi: 10.3390/jox14030059 (PMC11348017; doi:10.3390/jox14030059)
Supplement: Supplementary file 1 [file jox-14-00059-s001.zip]

Archive with 1 entries (1 files):
- jox-2979871-supplementary.pdf
